# Supplementary material for: Recent Advances and Future Prospects in Immune Checkpoint (ICI)-Based Combination Therapy for Advanced HCC
Source: Cancers (Basel). 2021 Apr 18;13(8):1949. doi: 10.3390/cancers13081949 (PMC8072916; doi:10.3390/cancers13081949)
Supplement: Supplementary file 1 [file cancers-13-01949-s001.zip]

Archive with 1 entries (1 files):
- cancers-1191817-supplementary.pdf
